# Supplementary material for: Prebiotic chiral transfer from self-aminoacylating ribozymes may favor either handedness
Source: Nat Commun. 2024 Sep 12;15:7980. doi: 10.1038/s41467-024-52362-x (PMC11393417; doi:10.1038/s41467-024-52362-x)
Supplement: Supplementary file 4 — Source Data [file 41467_2024_52362_MOESM4_ESM.xlsx]

## Sheet: chirality_data_for_fit
Sequence name	[BFO] M	F	[L-Phe] (ng/mL)	[D-Phe] (ng/mL)	[Phe] (ng/mL)	% D-Phe	% L-Phe	F_L	F_D	fraction ee_D
S-1A.1-a	5e-05	0.0792	4.51	12.22	16.73	0.730424	0.269576	0.0213504	0.0578496	46.0849		fraction ee_D at 1mM
	5e-05	0.0792	4.17	11.91	16.08	0.740672	0.259328	0.0205388	0.0586612	48.1343			mean fraction ee_D	sd fraction ee_D at 1 mM	n	SEM fraction ee_D at 1 mM
	5e-05	0.0792	3.45	10.09	13.54	0.745199	0.254801	0.0201802	0.0590198	49.0399		S-1A.1-a	62.5619	19.7581	6	8.06621
	0.0002	0.2644	5.21	17.68	22.89	0.77239	0.22761	0.0601802	0.20422	54.4779		S-1A.1-n	41.7336	4.85302	3	2.80189
	0.0002	0.2644	5.49	17.67	23.16	0.762953	0.237047	0.0626751	0.201725	52.5907		S-1B.1-a	63.2772	22.1154	3	12.7684
	0.0002	0.2644	8.94	27.36	36.3	0.753719	0.246281	0.0651167	0.199283	50.7438		S-1B.2-a	86.3548	8.76498	4	4.38249
	0.001	0.7669	4.81	14.62	19.43	0.752445	0.247555	0.18985	0.57705	50.4889		S-1B.3-a	91.9124	0.319569	3	0.184503
	0.001	0.7669	10.95	19.61	30.56	0.641688	0.358312	0.274789	0.492111	28.3377		S-1C.1-a	53.6542	15.8182	3	9.13265
	0.001	0.8232	1	7.3	8.3	0.879518	0.120482	0.0991807	0.724019	75.9036		S-2.1-a	-22.5339	32.3265	6	13.1972
	0.001	0.7892	6.94	48.61	55.55	0.875068	0.124932	0.0985967	0.690603	75.0135		S-2.1-t	-64.0221	14.8283	3	8.56111
	0.001	0.7892	10.75	52.57	63.32	0.830227	0.169773	0.133985	0.655215	66.0455		S-2.2-a	-43.5212	11.1181	3	6.41903
	0.001	0.7892	7.18	63.15	70.33	0.89791	0.10209	0.0805695	0.70863	79.582		S-3.1-a	-34.5877	5.54557	3	3.20173
S-1A.1-n	0.0005	0.3121	5.41	19.47	24.88	0.782556	0.217444	0.0678642	0.244236	56.5113		P4-1	-13.1356	17.2945	3	9.98501
	0.001	0.6728	8.15	22.57	30.72	0.734701	0.265299	0.178493	0.494307	46.9401		P4-2	-13.645	6.96543	3	4.0215
	0.001	0.6728	9.26	22.09	31.35	0.704625	0.295375	0.198728	0.474072	40.925		P4-3	-27.3878	8.2854	3	4.78358
	0.001	0.6728	10.96	24.02	34.98	0.686678	0.313322	0.210803	0.461997	37.3356		P2-4	-67.725	5.39978	3	3.11757
S-1B.1-a	0.0005	0.5261	9.56	24.97	34.53	0.723139	0.276861	0.145656	0.380444	44.6279		P1-5	-72.7272	1.11437	3	0.643383
	0.001	0.7814	9.91	26.32	36.23	0.72647	0.27353	0.213737	0.567663	45.294
	0.001	0.7814	1.47	22.97	24.44	0.939853	0.0601473	0.0469991	0.734401	87.9705
	0.001	0.7814	1.67	6.02	7.69	0.782835	0.217165	0.169693	0.611707	56.567
S-1B.2-a	0.0005	0.4183	5.36	21.83	27.19	0.802869	0.197131	0.08246	0.33584	60.5737
	0.001	0.6947	10.26	194.35	204.61	0.949856	0.0501442	0.0348352	0.659865	89.9712
	0.001	0.6947	7.48	165.59	173.07	0.95678	0.0432195	0.0300246	0.664675	91.3561
	0.001	0.6947	10.28	214.58	224.86	0.954283	0.0457173	0.0317598	0.66294	90.8565
	0.001	0.6947	22.05	142.72	164.77	0.866177	0.133823	0.0929668	0.601733	73.2354
S-1B.3-a	0.0005	0.6608	19.64	24.31	43.95	0.553129	0.446871	0.295293	0.365507	10.6257
	0.001	0.8025	9.27	209.97	219.24	0.957718	0.0422824	0.0339317	0.768568	91.5435
	0.001	0.8025	9.01	219.23	228.24	0.960524	0.039476	0.0316795	0.770821	92.1048
	0.001	0.8025	8.08	196.19	204.27	0.960445	0.0395555	0.0317433	0.770757	92.0889
S-1C.1-a	0.0005	0.3251	11.06	22.64	33.7	0.67181	0.32819	0.106695	0.218405	34.362
	0.001	0.5085	8.27	17.33	25.6	0.676953	0.323047	0.164269	0.344231	35.3906
	0.001	0.5085	4.61	20.31	24.92	0.815008	0.184992	0.0940684	0.414432	63.0016
	0.001	0.5085	3.32	14.42	17.74	0.812852	0.187148	0.0951646	0.413335	62.5705
S-2.1-a	5e-05	0.1846	10.24	8.45	18.69	0.452113	0.547887	0.10114	0.0834601	-9.57731
	5e-05	0.1846	8.85	8.21	17.06	0.481243	0.518757	0.0957626	0.0888374	-3.75147
	5e-05	0.1846	11.21	7.34	18.55	0.395687	0.604313	0.111556	0.0730439	-20.8625
	0.0002	0.3744	22.07	8.54	30.61	0.278994	0.721006	0.269945	0.104455	-44.2012
	0.0002	0.3744	23.16	8.15	31.31	0.2603	0.7397	0.276944	0.0974564	-47.94
	0.0002	0.3744	20	6.3	26.3	0.239544	0.760456	0.284715	0.0896852	-52.0913
	0.001	0.8041	4.38	5.73	10.11	0.566766	0.433234	0.348364	0.455736	13.3531
	0.001	0.8041	1.76	1.4	3.16	0.443038	0.556962	0.447853	0.356247	-11.3924
	0.001	0.8041	5.78	7.4	13.18	0.561457	0.438543	0.352633	0.451467	12.2914
	0.001	0.7149	34.34	15.98	50.32	0.317568	0.682432	0.487871	0.227029	-36.4865
	0.001	0.7149	41.21	9.18	50.39	0.182179	0.817821	0.58466	0.13024	-63.5642
	0.001	0.7149	32.01	10.84	42.85	0.252975	0.747025	0.534048	0.180852	-49.4049
S-2.1-t	0.0005	0.6311	9.16	3.85	13.01	0.295926	0.704074	0.444341	0.186759	-40.8148
	0.001	0.75457	17.58	6.35	23.93	0.265357	0.734643	0.554339	0.200231	-46.9285
	0.001	0.75457	9.92	1.52	11.44	0.132867	0.867133	0.654312	0.100258	-73.4266
	0.001	0.75457	8.68	1.43	10.11	0.141444	0.858556	0.647841	0.106729	-71.7112
S-2.2-a	0.0005	0.4067	10.22	4.73	14.95	0.316388	0.683612	0.278025	0.128675	-36.7224
	0.001	0.5508	4.68	1.36	6.04	0.225166	0.774834	0.426779	0.124021	-54.9669
	0.001	0.5508	8.92	3.57	12.49	0.285829	0.714171	0.393366	0.157434	-42.8343
	0.001	0.5508	11.63	5.89	17.52	0.336187	0.663813	0.365628	0.185172	-32.7626
S-3.1-a	0.0005	0.4421	9.82	5.03	14.85	0.338721	0.661279	0.292352	0.149748	-32.2559
	0.001	0.6852	12.96	7.25	20.21	0.358733	0.641267	0.439396	0.245804	-28.2533
	0.001	0.6852	14.12	6.26	20.38	0.307164	0.692836	0.474731	0.210469	-38.5672
	0.001	0.6852	12.9	5.94	18.84	0.315287	0.684713	0.469166	0.216034	-36.9427
P4-1	0.0005	0.0776	6.84	6.54	13.38	0.488789	0.511211	0.03967	0.03793	-2.24215
	0.001	0.118	3.72	1.9	5.62	0.338078	0.661922	0.0781068	0.0398932	-32.3843
	0.001	0.118	3.13	2.66	5.79	0.459413	0.540587	0.0637893	0.0542107	-8.11744
	0.001	0.118	5.42	5.54	10.96	0.505474	0.494526	0.058354	0.059646	1.09489
P4-2	0.0005	0.0838	9.75	8.97	18.72	0.479167	0.520833	0.0436458	0.0401542	-4.16667
	0.001	0.134	4.2	2.85	7.05	0.404255	0.595745	0.0798298	0.0541702	-19.1489
	0.001	0.134	4.55	4.05	8.6	0.47093	0.52907	0.0708953	0.0631047	-5.81395
	0.001	0.134	5.01	3.63	8.64	0.420139	0.579861	0.0777014	0.0562986	-15.9722
P4-3	0.0005	0.1096	6.15	4.3	10.45	0.411483	0.588517	0.0645014	0.0450986	-17.7033
	0.001	0.1474	5.65	3.94	9.59	0.410845	0.589155	0.0868415	0.0605585	-17.8311
	0.001	0.1474	5.66	2.88	8.54	0.337237	0.662763	0.0976913	0.0497087	-32.5527
	0.001	0.1474	6.22	3.22	9.44	0.341102	0.658898	0.0971216	0.0502784	-31.7797
P2-4	0.0005	0.3871	13.13	4.38	17.51	0.250143	0.749857	0.29027	0.0968303	-49.9714
	0.001	0.4708	21.96	4	25.96	0.154083	0.845917	0.398258	0.0725424	-69.1834
	0.001	0.4708	18.9	4.47	23.37	0.191271	0.808729	0.38075	0.0900503	-61.7458
	0.001	0.4708	22.28	3.59	25.87	0.138771	0.861229	0.405467	0.0653333	-72.2458
P1-5	0.0005	0.1995	20.8	4.1	24.9	0.164659	0.835341	0.166651	0.0328494	-67.0683
	0.001	0.308	43.9	6.61	50.51	0.130865	0.869135	0.267694	0.0403065	-73.827
	0.001	0.308	44.65	7.39	52.04	0.142006	0.857994	0.264262	0.0437379	-71.5988
	0.001	0.308	52.44	8.27	60.71	0.136221	0.863779	0.266044	0.0419562	-72.7557
L-S-1A.1-a	0.001	0.7669	37.72	3.55	41.27	0.0860189	0.913981	0.700932	0.0659679	-82.7962
	0.001	0.7669	36.29	2.52	38.81	0.0649317	0.935068	0.717104	0.0497961	-87.0137
	0.001	0.7669	37.71	3.64	41.35	0.088029	0.911971	0.699391	0.0675095	-82.3942
Negative control sample	molarBFOconcentration	[L-Phe] (ng/mL)	[D-Phe] (ng/mL)	[Phe] (ng/mL)	% D-Phe
method 1 #1	0.001	2.05	2.07	4.12	0.502427
method 1 #2	0.001	20.96	38.94	59.9	0.650083
method 1 #3	0.001	16.91	29.8	46.71	0.637979

## Sheet: genetic distances
		Motif 1	Motif 1	Motif 1	Motif 1	Motif 1	Motif 1	Motif 2	Motif 2	Motif 2	Motif 3	Motif 2	Motif 2	Motif 2	Motif 2	Motif 2
		S-1A.1-a	S-1A.1-n	S-1B.1-a	S-1B.2-a	S-1B.3-a	S-1C.1-a	S-2.1-a	S-2.1-t	S-2.2-a	S-3.1-a	P4-1	P4-2	P4-3	P2-4	P1-5
Motif 1		0	3	6	5	7	7	13	12	11	12	12	11	11	12	12
Motif 1		3	0	8	5	9	6	15	14	13	13	14	13	13	13	12
Motif 1		6	8	0	5	4	10	13	13	10	14	12	12	12	11	11
Motif 1		5	5	5	0	5	7	13	13	12	12	13	13	12	12	13
Motif 1		7	9	4	5	0	11	14	14	13	12	13	13	13	14	14
Motif 1		7	6	10	7	11	0	13	13	12	12	13	12	12	12	12
Motif 2		13	15	13	13	14	13	0	1	5	13	1	2	3	4	5
Motif 2		12	14	13	13	14	13	1	0	5	13	2	1	2	3	4
Motif 2		11	13	10	12	13	12	5	5	0	12	4	4	3	2	3
Motif 3		12	13	14	12	12	12	13	13	12	0	12	13	12	13	14
Motif 2		12	14	12	13	13	13	1	2	4	12	0	1	2	3	4
Motif 2		11	13	12	13	13	12	2	1	4	13	1	0	1	2	3
Motif 2		11	13	12	12	13	12	3	2	3	12	2	1	0	1	2
Motif 2		12	13	11	12	14	12	4	3	2	13	3	2	1	0	1
Motif 2		12	12	11	13	14	12	5	4	3	14	4	3	2	1	0

## Sheet: main gels
					Figure 1A. From left to right: MWM, empty lane, S-1A.1-a -/+ BFO (two replicates separated by empty lane). The left replicate is shown in the main manuscript.
					Figure 1A (and Supplementary Figure 6). From left to right: MWM, empty lane, pre/post hydrolysis: S-2.1-t (not shown in main manuscript), S-1A.1-a, S-1B.1-a (not shown in main manuscript)

## Sheet: Fig S4
Sequence name	method 1 mean D-Phe	method 1 sd	method 2 mean D-Phe	method 2 sd
S-1A.1-a	0.813	0.099	0.761	0.114
S-1A.1-n	0.709	0.024	0.779	0.156
S-1B.1-a	0.816	0.111	0.768	0.054
S-1B.2-a	0.932	0.044	0.59	0.08
S-1B.3-a	0.96	0.002	0.594	0.04
S-1C.1-a	0.768	0.079	0.681	0.08
S-2.1-a	0.387	0.162	0.426	0.113
S-2.1-t	0.18	0.074	0.222	0.05
S-2.2-a	0.282	0.056	0.11	0.01
S-3.1-a	0.327	0.028	0.265	0.009
negative control	0.597	0.082	0.493	0.047

## Sheet: Fig S7
Sequence name	[BFO] M	F	[L-Phe] (ng/mL)	[D-Phe] (ng/mL)	[Phe] (ng/mL)	% D-Phe (fraction D-Phe)	% L-Phe (fraction L-Phe)	F_L	F_D		i_e	fraction ee_D
S-1A.1-a	5e-05	0.0792	4.51	12.22	16.73	0.730424	0.269576	0.0213504	0.0578496		1.43804	0.460849
	5e-05	0.0792	4.17	11.91	16.08	0.740672	0.259328	0.0205388	0.0586612		1.51405	0.481343
	5e-05	0.0792	3.45	10.09	13.54	0.745199	0.254801	0.0201802	0.0590198		1.54826	0.490399
	0.0002	0.2644	5.21	17.68	22.89	0.77239	0.22761	0.0601802	0.20422		1.76276	0.544779
	0.0002	0.2644	5.49	17.67	23.16	0.762953	0.237047	0.0626751	0.201725		1.68642	0.525907
	0.0002	0.2644	8.94	27.36	36.3	0.753719	0.246281	0.0651167	0.199283		1.61372	0.507438
	0.001	0.7669	4.81	14.62	19.43	0.752445	0.247555	0.18985	0.57705		1.60383	0.504889
	0.001	0.7669	10.95	19.61	30.56	0.641688	0.358312	0.274789	0.492111		0.840659	0.283377
	0.001	0.8232	1	7.3	8.3	0.879518	0.120482	0.0991807	0.724019		2.8679	0.759036
	0.001	0.7892	6.94	48.61	55.55	0.875068	0.124932	0.0985967	0.690603		2.80825	0.750135
	0.001	0.7892	10.75	52.57	63.32	0.830227	0.169773	0.133985	0.655215		2.2899	0.660455
	0.001	0.7892	7.18	63.15	70.33	0.89791	0.10209	0.0805695	0.70863		3.13673	0.79582
S-2.1-a	5e-05	0.1846	10.24	8.45	18.69	0.452113	0.547887	0.10114	0.0834601		-0.277192	-0.0957731
	5e-05	0.1846	8.85	8.21	17.06	0.481243	0.518757	0.0957626	0.0888374		-0.108295	-0.0375147
	5e-05	0.1846	11.21	7.34	18.55	0.395687	0.604313	0.111556	0.0730439		-0.610934	-0.208625
	0.0002	0.3744	22.07	8.54	30.61	0.278994	0.721006	0.269945	0.104455		-1.36978	-0.442012
	0.0002	0.3744	23.16	8.15	31.31	0.2603	0.7397	0.276944	0.0974564		-1.50676	-0.4794
	0.0002	0.3744	20	6.3	26.3	0.239544	0.760456	0.284715	0.0896852		-1.66658	-0.520913
	0.001	0.8041	4.38	5.73	10.11	0.566766	0.433234	0.348364	0.455736		0.387604	0.133531
	0.001	0.8041	1.76	1.4	3.16	0.443038	0.556962	0.447853	0.356247		-0.330149	-0.113924
	0.001	0.8041	5.78	7.4	13.18	0.561457	0.438543	0.352633	0.451467		0.356456	0.122914
	0.001	0.7149	34.34	15.98	50.32	0.317568	0.682432	0.487871	0.227029		-1.10362	-0.364865
	0.001	0.7149	41.21	9.18	50.39	0.182179	0.817821	0.58466	0.13024		-2.16643	-0.635642
	0.001	0.7149	32.01	10.84	42.85	0.252975	0.747025	0.534048	0.180852		-1.56216	-0.494049
Sequence name	[BFO] (M)	number of replicates	mean, fraction ee_D	stdev, fraction ee_D	SEM fraction ee_D	mean, estimated i_e	stdev, estimated i_e	SEM, estimated i_e
S-1A.1-a	5e-05	3	0.47753	0.0151395	0.00874081	15.45	0.0564125	0.0325697
	0.0002	3	0.526041	0.018671	0.0107797	27.45	0.0745281	0.0430288
	0.001	6	0.625619	0.197581	0.0806621	41.125	0.881443	0.359848
S-2.1-a	5e-05	3	-0.113971	0.0869948	0.0502265	22.0733	0.255785	0.147678
	0.0002	3	-0.480775	0.039468	0.0227869	22.5733	0.148545	0.0857625
	0.001	6	-0.225339	0.323265	0.131972	39.185	1.04733	0.427569
